# Supplementary material for: Quantifying the three-dimensional facial morphology of the laboratory rat with a focus on the vibrissae
Source: PLoS One. 2018 Apr 5;13(4):e0194981. doi: 10.1371/journal.pone.0194981 (PMC5886528; doi:10.1371/journal.pone.0194981)
Supplement: S1 Dataset — (XLSX) [file pone.0194981.s004.xlsx]

## Sheet: θbp as a function of Col
θbp as a function of Col
Rat Number	Best Equation Fit to Each Individual Rat			Adj. R2
	c1	c2	c3
Rat 1 (49)	13.2	0	-41.8	0.91
Rat 2 (59)	11.8	0	-40.9	0.9
Rat 3 (48)	17.5	-0.832	-45.2	0.85
Rat 4 (50)	14.2	0	-55	0.81
Rat 5 (54)	13.8	0	-53.1	0.86
Rat 6 (59)	13.6	0	-51.4	0.94
Rat 7 (59)	13.7	0	-50.4	0.95
Rat 8 (58)	15.5	0	-57.6	0.9
Rat 9 (56)	13.4	0	-51.2	0.9
Combined (492)	13.4	0	-48.6	0.87
Final equation: θbp = c1Col + c2Col2 + c3, where θbp is in degrees, Col is between 1 and 7

## Sheet: φbp as a function of Row
φbp as a function of Row
Rat Number	Best Equation Fit to Each Individual Rat			Adj. R2
	c1	c2	c3
Rat 1 (48)	-25.7	1.38	64.2	0.97
Rat 2 (59)	-23.5	1.05	62.6	0.95
Rat 3 (50)	-24	1.12	66.8	0.98
Rat 4 (50)	-32.5	2.14	79.9	0.94
Rat 5 (55)	-29.3	1.88	73.1	0.95
Rat 6 (59)	-23.2	1.15	62.2	0.95
Rat 7 (59)	-28.3	1.93	69.3	0.96
Rat 8 (58)	-27.8	1.71	69.6	0.97
Rat 9 (54)	-22.9	0.964	65.7	0.97
Combined (492)	-26.3	1.49	68	0.95
Final equation: φbp = c1Row + c2Row2 + c3, where φbp is in degrees, Row is between 1 and 5

## Sheet: rbp as function of θbp and φbp
rbp as a function of θbp and φbp
Rat Number	Best Equation Fit to Each Individual Rat				Adj. R2
	c1	c2	c3	c4
Rat 1 (12)	-0.0269	-0.024	0	8.57	0.85
Rat 2 (59)	-0.0343	-0.0271	0.000686	6.74	0.87
Rat 3 (45)	-0.0325	-0.0236	0.000575	6.61	0.92
Rat 4 (49)	-0.031	0	0.000585	5.91	0.61
Rat 5 (52)	-0.0346	-0.0153	0.000625	6.47	0.87
Rat 6 (59)	-0.0323	-0.0233	0.000604	6.57	0.86
Rat 7 (59)	-0.0341	-0.0202	0.000731	6.33	0.77
Rat 8 (57)	-0.0232	-0.0138	0.000598	5.85	0.68
Rat 9 (56)	-0.0273	0	0.000647	6.36	0.86
Combined (441)	-0.0295	-0.0162	0.000511	6.5	0.65
Final equation: rbp = c1θbp + c2φbp + c3θbp2 + c4, where rbp is in mm, θbp, φbp are in degrees
