# Supplementary material for: Quantifying the three-dimensional facial morphology of the laboratory rat with a focus on the vibrissae
Source: PLoS One. 2018 Apr 5;13(4):e0194981. doi: 10.1371/journal.pone.0194981 (PMC5886528; doi:10.1371/journal.pone.0194981)
Supplement: S2 Dataset — (XLSX) [file pone.0194981.s005.xlsx]

## Sheet: S as a function of θbp
S as a function of θbp
Rat Number	Best Equation Fit to Each Individual Rat			Adj. R2
	c1	c2	c3
Rat 1 (47)	-0.0212	-0.000139	3.42	0.88
Rat 2 (41)	-0.029	0	3.02	0.75
Rat 3 (43)	-0.0276	-0.000227	3.28	0.87
Rat 6 (51)	-0.0242	-0.00011	3.1	0.93
Rat 7 (55)	-0.0246	-0.000177	3.18	0.94
Rat 8 (56)	-0.022	0	3.15	0.92
Rat 9 (53)	-0.0251	-0.00017	3.16	0.93
Combined (346)	-0.0246	0	3.12	0.85
Final equation: S = exp(c1θbp + c2θbp2 + c3) where S is in mm, θbp is in degrees

## Sheet: A as a function of θbp
A as a function of θbp
Rat Number	Best Equation Fit to Each Individual Rat					Adj. R2
	c1	c2	c3	c4
Rat 1 (40)	0.000347	0	5.79 x 10-6	0.0135	0.75
Rat 2 (37)	0.000381	0	0	0.0188	0.44
Rat 3 (32)	0.000365	0	0	0.0149	0.3
Rat 6 (54)	0.000158	-8.53 x 10-5	0	0.0137	0.34
Rat 7 (53)	0.000243	0	0	0.0153	0.33
Rat 8 (55)	0.000129	0	0	0.0123	0.24
Rat 9 (54)	7.52 x 10-5	0	-2.07 x 10-6	0.0121	0.31
Combined (325)	0.00024	0	0	0.0148	0.34
Final equation: A = c1θbp + c2φbp + c3θbp2 + c4 where A is in 1/mm, θbp, φbp are in degrees

## Sheet: A vs S
Maximum values for quadratic curvature coefficient (A) vs. arc length (S) using moving average window
Window Size	Maximum Quadratic Curvature Coefficient (A)	Window Size	Maximum Quadratic Curvature Coefficient (A)
0-4	0.065	32-36	0.0151
1-5	0.065	33-37	0.0131
2-6	0.065	34-38	0.0158
3-7	0.065	35-39	0.0158
4-8	0.0577	36-40	0.0158
5-9	0.0572	37-41	0.0158
6-10	0.0572	38-42	0.0114
7-11	0.0572	39-43	0.0115
8-12	0.0549	40-44	0.0115
9-13	0.0531	41-45	0.0115
10-14	0.0531	42-46	0.0116
11-15	0.0531	43-47	0.0116
12-16	0.0531	44-48	0.0123
13-17	0.0296	45-49	0.0123
14-18	0.0296	46-50	0.0123
15-19	0.031	47-51	0.0123
16-20	0.031	48-52	0.011
17-21	0.031	49-53	0.011
18-22	0.031	50-54	0.011
19-23	0.025	51-55	0.0103
20-24	0.0245	52-56	0.0103
21-25	0.023	53-57	0.0103
22-26	0.0267	54-58	0.0089
23-27	0.0267	55-59	0.0089
24-28	0.0291	56-60	0.0104
25-29	0.0291	57-61	0.0104
26-30	0.0291	58-62	0.0104
27-31	0.0291	59-63	0.0104
28-32	0.0189	60-64	NaN
29-33	0.0189	61-65	NaN
30-34	0.0189	62-66	0.0082
31-35	0.0155	63-67	NaN

## Sheet: H vs S
Maximum values for height (H) vs. arc length (S) using moving average window
Window Size	Maximum Height (H) / Arc Length (S)	Window Size	Maximum Height (H) / Arc Length (S)
0-4	0.114	33-37	0.738
1-5	0.282	34-38	0.738
2-6	0.302	35-39	0.519
3-7	0.481	36-40	0.519
4-8	0.481	37-41	0.519
5-9	0.481	38-42	0.468
6-10	0.481	39-43	0.468
7-11	0.501	40-44	0.468
8-12	0.539	41-45	0.468
9-13	0.677	42-46	0.506
10-14	0.677	43-47	0.506
11-15	0.677	44-48	0.521
12-16	0.677	45-49	0.636
13-17	0.462	46-50	0.636
14-18	0.462	47-51	0.636
15-19	0.48	48-52	0.636
16-20	0.529	49-53	0.564
17-21	0.529	50-54	0.564
18-22	0.55	51-55	0.564
19-23	0.55	52-56	0.564
20-24	0.55	53-57	0.497
21-25	0.55	54-58	0.426
22-26	0.505	55-59	0.539
23-27	0.505	56-60	0.539
24-28	0.568	57-61	0.539
25-29	0.568	58-62	0.539
26-30	0.568	59-63	0.499
27-31	0.568	60-64	NaN
28-32	0.545	61-65	NaN
29-33	0.545	62-66	0.433
30-34	0.545	63-67	0.469
31-35	0.738	64-68	0.469
32-36	0.738	65-69	NaN
