# Supplementary material for: Quantifying the three-dimensional facial morphology of the laboratory rat with a focus on the vibrissae
Source: PLoS One. 2018 Apr 5;13(4):e0194981. doi: 10.1371/journal.pone.0194981 (PMC5886528; doi:10.1371/journal.pone.0194981)
Supplement: S3 Dataset — (XLSX) [file pone.0194981.s006.xlsx]

## Sheet: θw as a function of θbp and φbp
θw as a function of θbp and φbp
Rat Number	Best Equation Fit to Each Individual Rat				Adj. R2
	c1	c2	c3	c4
Rat 1 (41)	0.649	-0.127	0.0059	62.4	0.9
Rat 2 (50)	0.582	-0.308	0	70.2	0.6
Rat 3 (41)	0.566	-0.289	0.0107	67.5	0.74
Rat 4 (43)	0.291	-0.285	0	62.7	0.63
Rat 5 (49)	0.527	-0.467	0	63.4	0.77
Rat 6 (58)	0.578	-0.481	0	69.3	0.81
Rat 7 (50)	0.503	-0.452	0.0115	63.5	0.82
Rat 8 (57)	0.654	0	0.00984	55.9	0.65
Rat 9 (53)	0.781	-0.263	0.0156	57.4	0.7
Combined (442)	0.598	-0.314	0	67.4	0.64
Final equation: θw = c1θbp + c2φbp + c3θbp2 + c4, where θw, θbp and φbp are in degrees

## Sheet: φw as a function of φbp
φw as a function of φbp
Rat Number	Best Equation Fit to Each Individual Rat		Adj. R2
	c1	c2
Rat 1 (48)	0.881	8.55	0.87
Rat 2 (53)	1.22	5.82	0.79
Rat 3 (39)	0.899	-3.08	0.89
Rat 4 (48)	0.88	5.43	0.93
Rat 5 (55)	1.08	8.11	0.94
Rat 6 (59)	1.06	4.77	0.92
Rat 7 (58)	1.19	10.9	0.85
Rat 8 (58)	1.02	7.39	0.84
Rat 9 (54)	1.13	9.04	0.9
Combined (472)	1.04	6.68	0.85
Final equation: φw = c1φbp + c2, where φw and φbp are in degrees

## Sheet: ζw as a function of θbp and φbp
ζw as a function of θbp and φbp. For whiskers where S is greater than or equal to 8 mm.
Rat Number	Best Equation Fit to Each Individual Rat			Adj. R2
	c1	c2	c3
Rat 1 (37)	0.829	0.605	17.9	0.62
Rat 2 (43)	0	0.887	34.6	0.12
Rat 3 (37)	1.48	0	16.6	0.57
Rat 4	Model not significant			N/A
Rat 5 (44)	1.18	1.21	44.6	0.73
Rat 6 (52)	1.2	0.835	54.8	0.64
Rat 7 (51)	0.858	1.49	42.6	0.53
Rat 8 (52)	0.605	0.486	42.8	0.52
Rat 9 (48)	0.924	0.714	30.4	0.51
Combined (369)	0.876	0.845	37.9	0.42
Final equation: ζw = c1θbp + c2φbp + c3 where ζw, θbp and φbp are in degrees
