# Supplementary material for: Quantifying the three-dimensional facial morphology of the laboratory rat with a focus on the vibrissae
Source: PLoS One. 2018 Apr 5;13(4):e0194981. doi: 10.1371/journal.pone.0194981 (PMC5886528; doi:10.1371/journal.pone.0194981)
Supplement: S4 Dataset — (XLSX) [file pone.0194981.s007.xlsx]

## Sheet: Average Rat
Whisker ID	S (mm)	A (1/mm)	θw (degrees)	φw (degrees)	ζw (degrees)
A1	39.9	0.00596	41.7	31.9	25.7
A2	31	0.0118	36.7	42.5	74.2
A3	25.1	0.0123	33.5	51.9	96.9
A4	15.4	0.0178	40.4	64.7	110
A5	10.7	0.0222	106	74.3	66.2
B1	46.8	0.00681	49.1	15.6	1.88
B2	40.8	0.00914	50.8	21.9	29.3
B3	29.3	0.0149	55.8	29.9	50.7
B4	20.7	0.0166	66.2	31.6	72.6
B5	11.8	0.0244	85.3	36.3	73.6
C1	52.8	0.00694	52.8	1.91	-20.8
C2	45.2	0.00885	56.9	11	21.5
C3	32.6	0.0118	61	9.9	30.4
C4	22.9	0.0136	67.4	9.88	63.6
C5	13.3	0.0233	77.1	10.9	70.9
C6	7.68	0.0185	95.4	9.47	51.1
C7	4.4	0.0381	115	-7.96	3.93
D1	52.6	0.00809	57	-7.28	-26.9
D2	45.9	0.00859	58.8	-2.39	6.93
D3	35.3	0.0104	64.6	-1.34	15.4
D4	25.5	0.013	69.8	-2.2	32.7
D5	17.1	0.0178	78.7	-6.63	47.7
D6	10.9	0.0239	88.2	-11.6	61.4
D7	6.62	0.0264	102	-15.2	61.5
E2	44.1	0.0101	56.5	-8.96	-18.3
E3	34.6	0.0101	60	-12.2	6.34
E4	24.4	0.0142	65.8	-15.8	14.2
E5	15.5	0.0224	74	-22.1	31.4
E6	9.4	0.0192	88	-27.1	42
E7	7.13	0.0177	99.5	-34.8	63.4

## Sheet: Model Rat
See S1 Table and Eqs 4a, 5, 7, 8, 9.
