# Supplementary material for: Quantifying the three-dimensional facial morphology of the laboratory rat with a focus on the vibrissae
Source: PLoS One. 2018 Apr 5;13(4):e0194981. doi: 10.1371/journal.pone.0194981 (PMC5886528; doi:10.1371/journal.pone.0194981)
Supplement: S5 Dataset — (XLSX) [file pone.0194981.s008.xlsx]

## Sheet: Sheet1
Facial or Skull Feature	θ (degrees)	φ (degrees)
Left Rostral Eye	-65.1	21.6
Left Caudal Eye	-62.9	10.3
Right Rostral Eye	-63.1	19.2
Right Caudal Eye	-62	8.85
Left Rostral Nostril	84.8	7.61
Left Caudal Nostril	72	14.9
Right Rostral Nostril	79.6	7.96
Right Caudal Nostril	63.9	16.2
Left Caudal Mouth	-56.5	-46.7
Right Caudal Mouth	-55.7	-46.6
Dorsal Mouth	84.9	-33.7
Right Dorsal Ear	-74.3	-5.1
Left Dorsal Ear	-75.3	-1.37
Left Lateral Incisor	8.42	-72
Right Lateral Incisor	33.5	-71.9
Bregma	-89.7	16.2
Lambda 1	-89.6	11.5
Lambda 2	-88.3	10.2
Lambda 3	-91.5	10.5
